# Supplementary material for: Cyclohexene oxide CA, a derivative of zeylenone, exhibits anti-cancer activity in glioblastoma by inducing G0/G1 phase arrest through interference with EZH2
Source: Front Pharmacol. 2024 Jan 9;14:1326245. doi: 10.3389/fphar.2023.1326245 (PMC10803536; doi:10.3389/fphar.2023.1326245)
Supplement: Supplementary file 1 [file Presentation1.ZIP]

Archive with 4 entries (4 files):
- Additional File 1.docx
- __MACOSX/._Additional File 1.docx
- Additional File 2.docx
- __MACOSX/._Additional File 2.docx
